# Supplementary material for: Ion-Imprinted Polymer-on-a-Sensor for Copper Detection
Source: Biosensors (Basel). 2022 Feb 2;12(2):91. doi: 10.3390/bios12020091 (PMC8869677; doi:10.3390/bios12020091)
Supplement: Supplementary file 1 [file biosensors-12-00091-s001.zip]

Archive with 1 entries (1 files):
- biosensors-1567288-supplementary.pdf
